# Supplementary material for: Efficacy of Modified Treat-and-Extend Regimen of Aflibercept for Macular Edema from Branch Retinal Vein Occlusion: 2-Year Prospective Study Outcomes
Source: J Clin Med. 2021 Jul 17;10(14):3162. doi: 10.3390/jcm10143162 (PMC8307685; doi:10.3390/jcm10143162)
Supplement: Supplementary file 1 [file jcm-10-03162-s001.zip]

Archive with 2 entries (2 files):
- Supplement.pdf
- Supplymentary Figure.pdf
